# Supplementary material for: Modeled Early Longitudinal PSA Kinetics Prognostic Value in Rising PSA Prostate Cancer Patients after Local Therapy Treated with ADT +/− Docetaxel
Source: Cancers (Basel). 2022 Feb 5;14(3):815. doi: 10.3390/cancers14030815 (PMC8834031; doi:10.3390/cancers14030815)
Supplement: Supplementary file 1 [file cancers-14-00815-s001.zip]

Archive with 1 entries (1 files):
- cancers-1565868-supplementary.pdf
